# Supplementary material for: Erythropoiesis and Red Cell Indices Undergo Adjustments during Pregnancy in Response to Maternal Body Size but not Inflammation
Source: Nutrients. 2020 Apr 1;12(4):975. doi: 10.3390/nu12040975 (PMC7230988; doi:10.3390/nu12040975)
Supplement: Supplementary file 1 [file nutrients-12-00975-s001.zip]

Archive with 3 entries (3 files):
- Table S3. Generalized Linear Models for erythropoietin and red cell indices.pdf
- Table S1. Intra-assay coefficients of variation..pdf
- Table S2. Red cell indices at each study visit..pdf
